# Supplementary material for: Phenotypic Characterization of Peripheral T Cells and Their Dynamics in Scrub Typhus Patients
Source: PLoS Negl Trop Dis. 2012 Aug 14;6(8):e1789. doi: 10.1371/journal.pntd.0001789 (PMC3419201; doi:10.1371/journal.pntd.0001789)
Supplement: Table S2 — Summary of demographic data, clinical characteristics of scrub typhus patients. (XLS) [file pntd.0001789.s007.xls]

## Sheet: Sheet1
Characteristics		No. of patients
Age (years), mean ± SD	59 ± 13.2
Male (%)	38.2	(13/34)
Chronic diseases a (%)	20.6	(7/34)
Clinical symptoms and signs (%)
Febrile sensation	94.1	(32/34)
Headache	76.5	(26/34)
Myalgia	50	(17/34)
General weakness	91.2	(31/34)
Cough	20.6	(7/34)
Arthralgia	23.5	(8/34)
Chill	82.4	(28/34)
Sore throat	20.6	(7/34)
Altered mental status	17.6	(6/34)
Abdominal pain	8.8	(3/34)
Nausea/Vomiting	16	(6/34)
Fever (>38.5 °C)	50	(17/34)
Skin rash	79.4	(27/34)
Eschar	91.2	(31/34)
Conjunctival injection	20.6	(7/34)
Mean length of hospital stay (day), mean ± SD		9.2 ± 14.6
Time to disappearance of fever (hour) b, mean ± SD		42.1 ± 52.3
a Chronic disease; include diabetes mellitus and cancers
b Time to disappearance of fever; more than 24 hours after the temperature maintained at 37.5 °C by antibiotics
