# Supplementary material for: Phenotypic Characterization of Peripheral T Cells and Their Dynamics in Scrub Typhus Patients
Source: PLoS Negl Trop Dis. 2012 Aug 14;6(8):e1789. doi: 10.1371/journal.pntd.0001789 (PMC3419201; doi:10.1371/journal.pntd.0001789)
Supplement: Table S3 — The frequencies and absolute counts of leukocyte subpopulations in the peripheral bloods of scrub typhus patients and healthy controls. (XLS) [file pntd.0001789.s008.xls]

## Sheet: Sheet1
			* % in leukocytes							* % in lymphocytes				* % in PBMCs				* % in CD4+ T cells								* % in CD8+ T cells								* % in CD8+ T cells				* % in lymphocytes
Group	ID		WBC	neutrophils		lymphocytes		monocytes		CD4+ T cells		CD8+ T cells		CD4+CD25++ T cells		CD4+Foxp3+ T cells		CM		Naïve		EM		CD45RA+CCR7-		CM		Naïve		EM		CD45RA+CCR7-		CD8+IL7Ra_low		CD8+PD1_high		NK (CD3-CD56+)		NK (CD3+CD56_dim)		NK (CD3+CD56_bright)
			(cells/mL)	(%)	(cells/mL)	(%)	(cells/mL)	(%)	(cells/mL)	(%)	(cells/mL)	(%)	(cells/mL)	(%)	(cells/mL)	(%)	(cells/mL)	(%)	(cells/mL)	(%)	(cells/mL)	(%)	(cells/mL)	(%)	(cells/mL)	(%)	(cells/mL)	(%)	(cells/mL)	(%)	(cells/mL)	(%)	(cells/mL)	(%)	(cells/mL)	(%)	(cells/mL)	(%)	(cells/mL)	(%)	(cells/mL)	(%)	(cells/mL)
HC	HC1		5580	49.4	2756.52	40.1	2237.58	9	502.2	38.3	856.993	46.4	1038.24	0.757	16.9385	1.08	24.1659	30	257.098	22.5	192.823	41.4	354.795	6.15	52.7051	1.73	17.9615	5.71	59.2833	61.5	638.516	31.1	322.892	85.7	889.769	8.49	88.1463	9.511	212.816	9.02	201.83	0.491	10.9865
	HC2		5790	48.2	2790.78	37	2142.3	10.7	619.53	38.7	829.07	23.7	507.725	0.724	15.5103	1.48	31.706	32.2	266.961	37.5	310.901	24.3	201.464	6.06	50.2416	3.19	16.1964	22.5	114.238	48.1	244.216	26.2	133.024	74.4	377.747	10.8	54.8343	29.644	635.063	29.2	625.552	0.444	9.51181
	HC3		4840	57.6	2787.84	31.2	1510.08	8.7	421.08	29.5	445.474	19	286.915	1.29	19.48	2.24	33.8258	25.3	112.705	39.7	176.853	26	115.823	8.98	40.0035	3.22	9.23867	53	152.065	19	54.5139	24.7	70.8681	52.7	151.204	2.5	7.17288	28.73	433.846	27.7	418.292	1.03	15.5538
	HC4		6700	48.5	3249.5	45.1	3021.7	3.9	261.3	47.9	1447.39	3.71	112.105					21.5	311.19	67.5	976.991	8.19	118.542	2.81	40.6718	12.2	13.6768	37.8	42.3757	11.3	12.6679	38.6	43.2726	59.9	67.1509	5.86	6.56936	29.42	888.984	28.4	858.163	1.02	30.8213
	HC5		7000	53.8	3766	37.3	2611	6.8	476	46.9	1224.56	21.8	569.198					21	257.157	65.8	805.76	11.4	139.6	1.81	22.1645	7.99	45.4789	31.7	180.436	13.2	75.1341	47.2	268.661	32.1	182.713	5.38	30.6229	21.422	559.328	20.8	543.088	0.622	16.2404
	HC6		6170	36.6	2258.22	51.2	3159.04	8.9	549.13	47.1	1487.91	14.4	454.902	1.2	31.332	2.09	54.5699	43.5	647.24	25	371.977	24.3	361.562	7.28	108.32	11.6	52.7686	27.5	125.098	29	131.922	31.9	145.114	38.6	175.592	11.2	50.949	22.4	707.625	21.2	669.716	1.2	37.9085
	HC7		5910	48.2	2848.62	40.8	2411.28	4.7	277.77	46.4	1118.83	15.7	378.571	1.16	27.9708	2	48.2256	26.9	300.966	31.8	355.789	27.1	303.204	14.2	158.874	4.64	17.5657	12.1	45.8071	34	128.714	49.3	186.635	53.6	202.914	15.8	59.8142	19.392	467.595	18.9	455.732	0.492	11.8635
	HC8		5060	49.2	2489.52	40.3	2039.18	5.9	298.54	35.2	717.791	7.87	160.483	1.34	27.325	1.69	34.4621	25.9	185.908	34.5	247.638	23.4	167.963	16.2	116.282	4.92	7.89579	51.7	82.97	19.3	30.9733	24.1	38.6765	46.8	75.1063	7.69	12.3412	33.549	684.124	32.6	664.773	0.949	19.3518
	HC9		5100	46	2346	43.4	2213.4	6.8	346.8	69	1527.25	13	287.742	1.2	26.5608	2.33	51.5722	25.9	395.557	36.7	560.499	19.1	291.704	18.4	281.013	6.49	18.6745	22.2	63.8787	28.7	82.582	42.6	122.578	48	138.116	11	31.6516	9.292	205.669	8.56	189.467	0.732	16.2021
		ave	5794.44	48.6111	2810.33	40.7111	2371.73	7.26667	416.928	44.3333	1072.81	18.3978	421.764	1.09586	23.5882	1.84429	39.7897	28.0222	303.865	40.1111	444.359	22.7989	228.295	9.09889	96.6973	6.22	22.1619	29.3567	96.2391	29.3444	155.471	35.0778	147.969	54.6444	251.146	8.74667	38.0113	22.5956	532.784	21.82	514.068	0.775556	18.7155
		stdev	742.161	5.70229	465.668	5.62282	506.195	2.22879	128.366	11.2431	382.402	12.2634	276.684	0.250401	6.16878	0.450513	11.5603	6.80492	151.064	16.077	281.118	9.59591	100.198	5.88312	82.4308	3.71547	15.8489	16.1773	49.2393	16.591	193.756	9.68991	97.7156	16.8025	255.977	3.95178	27.6877	8.75879	227.744	8.64698	221.936	0.280961	9.547
AP	843312		5800	45	2610	24	1392	9	522	45.4	631.968	28.7	399.504	0.279	3.88368	0.279	3.88368	14.5	91.6354	14.5	91.6354	52.6	332.415	18.5	116.914	1.27	5.0737	0	0	52.5	209.74	46.2	184.571	46.8	186.968	35	139.826
	784018		10100	32.3	3262.3	36.6	3696.6	2	202	8.81	325.67	29.2	1079.41	0	0	0.116	4.28806	10.4	33.8697	19.7	64.1571	25.4	82.7203	44.6	145.249	3.65	39.3984	5.23	56.453	59.1	637.93	32	345.41	81.1	875.399
	1137129		9300	86.5	8044.5	10.3	957.9	3.1	288.3					0.0349	0.334307	0	0
	1149217		9500	56.1	5329.5	35	3325	8.1	769.5	19.4	645.05	11.5	382.375					12.3	79.3411	2.96	19.0935	39.4	254.15	45.3	292.208	0.766	2.92899	1.92	7.3416	52.9	202.276	44.4	169.775			25	95.5938	69.9	2324.18	69.9	2324.18
	500639		9720	80.6	7834.32	10.2	991.44	8.8	855.36	24.1	238.937	14.2	140.784	0.0103	0.102118	0.232	2.30014	17.4	41.575	40.3	96.2916	27.1	64.7519	15.2	36.3184	3.22	4.53326	3.22	4.53326	70.5	99.2531	23.1	32.5212	69.1	97.2821	25.9	36.4632
	1136985		4100	83.2	3411.2	12.2	500.2	4.4	180.4					0.501	2.506	0.969	4.84694
	456309		5060	83.6	4230.16	11.5	581.9	4.5	227.7	19.9	115.798	19.9	115.798	0.548	3.18881	1.08	6.28452	54.5	63.11	18.2	21.0753	24.2	28.0231	3.03	3.50868	9.09	10.526	21.2	24.5492	48.5	56.1621	21.2	24.5492
	255159		7440	65	4836	14	1041.6	5	372	32.4	337.478	20.5	213.528	0.144	1.4999	0.245	2.55192	23.4	78.9699	30.3	102.256	31.7	106.981	14.6	49.2718	1.37	2.92533	6.45	13.7726	65	138.793	27.2	58.0796			57.3	122.352	25.41	264.671	24.4	254.15	1.01	10.5202
	675715		10500	68	7140	22.2	2331	9.7	1018.5	18.6	433.566	20.9	487.179	0.143	3.33333	0.143	3.33333	21	91.0489	8.66	37.5468	49.1	212.881	21.2	91.916	1.26	6.13846	1.91	9.30512	86.1	419.461	10.7	52.1282	74	360.512	58	282.564	40.416	942.097	40	932.4	0.416	9.69696
	609916		5750	70.7	4065.25	20.2	1161.5	8.8	506	57.9	672.509	18.4	213.716	0.148	1.71902	0.297	3.44965	20.4	137.192	50.6	340.289	16.6	111.636	12.5	84.0636	4.9	10.4721	24.8	53.0016	38	81.2121	32.3	69.0303			26.9	57.4896	8.0085	93.0187	7.93	92.1069	0.0785	0.911778
	484173		7450	54	4023	35	2607.5	2	149	21.9	571.043	7.14	186.175					12.6	71.9514	45.8	261.537	9.3	53.107	32.2	183.876	4	7.44702	10	18.6176	39	72.6084	47	87.5025			29.4	54.7356	14.484	377.67	13.7	357.228	0.784	20.4428
	1201127		2500	58.3	1457.5	24.5	612.5	15.7	392.5	18.6	113.925	11.8	72.275	0.0977	0.598413	0.269	1.64762	13.1	14.9242	30.9	35.2028	29.3	33.38	26.7	30.418	1.25	0.903438	30.6	22.1162	7.77	5.61577	60.4	43.6541			20	14.455	15.17	92.9163	14.9	91.2625	0.27	1.65375
	72092		7300	61.7	4504.1	31.2	2277.6	6.7	489.1	4.42	100.67	2.62	59.6731					16.7	16.8119	28.1	28.2882	26.2	26.3755	29	29.1943	0.794	0.473805	11.9	7.1011	50.8	30.3139	36.5	21.7807	85.7	51.1399	18.2	10.8605
	157710		7620	63	4800.6	21	1600.2	9	685.8	19	304.038	3.66	58.5673					23.7	72.057	31.1	94.5558	14.4	43.7815	30.9	93.9477	3.61	2.11428	9.64	5.64589	56.6	33.1491	30.1	17.6288			57.1	33.4419	12.6	201.625	12.6	201.625
	1201937		7760	63.7	4943.12	31.2	2421.12	5.1	395.76	40.5	980.554	13.2	319.588					16.4	160.811	57.6	564.799	16.7	163.752	9.35	91.6818	2.58	8.24537	16.5	52.732	64.4	205.815	16	51.1341	81	258.866	50	159.794	5.877	142.289	5.61	135.825	0.267	6.46439
	1201638		4400	75.9	3339.6	17.9	787.6	5.6	246.4	53.7	422.941	6.21	48.91					21.6	91.3553	52.8	223.313	16.6	70.2082	9.01	38.107	4	1.9564	31	15.1621	47.5	23.2322	17.5	8.55924			20.4	9.97763	8.858	69.7656	8.75	68.915	0.108	0.850608
	607752		7680	22.7	1743.36	59.4	4561.92	16.8	1290.24	34.7	1582.99	25.5	1163.29					46.8	740.838	18.9	299.184	26.5	419.491	7.73	122.365	5.16	60.0257	4.83	56.1869	49.6	576.992	40.4	469.969	70.9	824.772	18.4	214.045	10.707	488.445	10.6	483.564	0.107	4.88125
		ave	7175.29	62.9588	4445.56	24.4941	1814.56	7.31176	505.327	27.9553	498.476	15.562	329.385	0.19059	1.71656	0.363	3.25859	21.6533	119.033	30.028	151.948	27.0067	133.577	21.3213	93.9359	3.128	10.8775	11.9467	23.1012	52.5513	186.17	32.3333	109.086	72.95	305.028	33.9692	94.7383	21.143	499.667	20.839	494.125	0.380063	6.92771
		stdev	2296.36	17.6645	1881.98	12.726	1205.6	4.1903	322.407	15.7019	387.93	8.63029	349.49	0.194325	1.44768	0.361146	1.75763	12.5674	176.532	16.6106	156.226	12.3366	120.345	13.0862	73.8296	2.23182	16.5505	10.4805	20.7538	17.4374	201.764	13.6764	133.664	14.0963	300.695	15.8157	85.3166	19.9591	693.38	19.9735	694.123	0.343448	6.63941
CP	843312		9240	49.3	4555.32	39.9	3686.76	10.6	979.44	44	1622.17	28.1	1035.98	0.613	22.5998	0.812	29.9365	21.2	343.901	34.4	558.028	28.4	460.698	16	259.548	2.88	29.8362	5.39	55.8393	45.7	473.443	46	476.551	53.2	551.141	13.1	135.713
	784018		6450	41.2	2657.4	19	1225.5	7.9	509.55	26.3	322.307	17.3	212.012	0.152	1.86276	0.799	9.79175	38.4	123.766	29.6	95.4027	25.2	81.2212	6.88	22.1747	8.32	17.6394	7.08	15.0104	65.6	139.08	19	40.2822	72.1	152.86	23.2	49.1867
	1137129		9710	71.7	6962.07	19.9	1932.29	7.4	718.54					0.178	3.43948	0.223	4.30901	8.45		20.3		28.7		42.6
	1149217		6050	23.1	1397.55	65.5	3962.75	7.4	447.7	19.8	784.625	15.3	606.301	0.237	9.39172	0.817	32.3757	29.6	232.249	39.5	309.927	25.1	196.941	5.85	45.9005	1.88	11.3985	3.01	18.2497	67.5	409.253	27.6	167.339			4.81	29.1631	46.095	1826.63	46	1822.87	0.095	3.76461
	500639		9830	45.2	4443.16	43	4226.9	11.4	1120.62	35.8	1513.23	14.1	595.993	0.204	8.62288	1.38	58.3312	31.4	475.154	19.6	296.593	39.6	599.239	9.37	141.79	8.84	52.6858	4.78	28.4885	80.3	478.582	6.12	36.4748	70.5	420.175	18.1	107.875
	1136985		5870	37.4	2195.38	53	3111.1	8	469.6					0.446	13.8755	1.25	38.8888	42.7		16.6		35.3		5.36
	456309		9730	38	3697.4	47	4573.1	7	681.1	30.6	1399.37	22.7	1038.09	0.702	32.1032	1.45	66.31	36.3	507.971	24	335.848	35.8	500.974	3.89	54.4354	4.88	50.659	9.99	103.706	69.8	724.589	15.3	158.828	84.4	876.151
	255159		7020	58.3	4092.66	30.1	2113.02	9.7	680.94	37.6	794.496	19.8	418.378	0	0	0.0735	1.55307	19.7	156.516	43.3	344.017	15.3	121.558	21.7	172.406	0.496	2.07515	16.1	67.3589	51.1	213.791	32.3	135.136			37	154.8	12.131	256.33	12	253.562	0.131	2.76806
	675715		5750	39.7	2282.75	51.7	2972.75	7.1	408.25	26.6	790.751	13.4	398.349	0.159	4.72667	0.202	6.00496	16.9	133.637	8.83	69.8234	34.2	270.437	40.1	317.091	1.37	5.45737	2.38	9.48069	72.8	289.998	23.5	93.6119	66.1	263.308	18.3	72.8978	45.88	1363.9	45.7	1358.55	0.18	5.35095
	609916		7750	50	3875	41.5	3216.25	7.2	558	28	900.55	28.4	913.415	0.142	4.56707	0.302	9.71307	43.1	388.137	16.7	150.392	31	279.171	9.28	83.571	5.21	47.5889	3.96	36.1712	77.4	706.983	13.5	123.311			9.67	88.3272	32.313	1039.27	31.7	1019.55	0.613	19.7156
	484173		5690	57.1	3248.99	34.6	1968.74	7.4	421.06	41	807.183	23.2	456.748	0.0951	1.87227	0.507	9.98151	13.8	111.391	29.9	241.348	27.6	222.783	28.7	231.662	1.89	8.63253	3.31	15.1183	57.8	264	37	168.997			30.5	139.308
	1201127		3360	32.4	1088.64	53.6	1800.96	12.2	409.92	18.5	333.178	32.1	578.108	0.141	2.53935	0.379	6.82564	11.9	39.6481	17.7	58.9724	44	146.598	26.4	87.9589	0.94	5.43422	7.26	41.9707	42.9	248.008	48.9	282.695			4.28	24.743	26.024	468.682	25.6	461.046	0.424	7.63607
	72092		5180	13.3	688.94	73.6	3812.48	10.8	559.44	22.5	857.808	35	1334.37					16.8	144.112	13.9	119.235	55.4	475.226	13.9	119.235	1.59	21.2165	1.96	26.1536	77.9	1039.47	18.6	248.192	87	1160.9	16.3	217.502	20.8901	796.431	20.8	792.996	0.0901	3.43504
	157710		7920	50.6	4007.52	38.3	3033.36	9.1	720.72	29.2	885.741	14.1	427.704					25.3	224.093	42.8	379.097	14.7	130.204	17.2	152.347	5.07	21.6846	4.35	18.6051	68.1	291.266	22.5	96.2333			15	64.1556	8.88	269.362	8.88	269.362
	1201937		5730	38.9	2228.97	49.4	2830.62	10.6	607.38	46.6	1319.07	8.82	249.661					23.4	308.662	57.4	757.146	12.7	167.522	6.52	86.0033	3.41	8.51343	34.1	85.1343	52.2	130.323	10.2	25.4654	67.1	167.522	9.98	24.9161	18.683	528.845	18.5	523.665	0.183	5.18003
	1201638		7760	45.9	3561.84	42.8	3321.28	7.2	558.72	27.1	900.067	13.3	441.73					24.9	224.117	38.1	342.925	22.3	200.715	14.7	132.31	3.46	15.2839	10.8	47.7069	73.5	324.672	12.3	54.3328			24.2	106.899	24.2	803.75	24.2	803.75
	607752		6170	9.7	598.49	77.5	4781.75	9.7	598.49	29.2	1396.27	31.8	1520.6					42	586.434	19.1	266.688	25.6	357.445	13.3	185.704	4.24	64.4733	5.54	84.241	45.4	690.351	44.9	682.748	76.4	1161.74	13.2	200.719	12.3332	589.743	12.3	588.155	0.0332	1.58754
		ave	7012.35	41.2824	3034.24	45.9059	3092.33	8.86471	614.675	30.8533	975.121	21.1613	681.829	0.255758	8.80006	0.682875	22.8351	26.2265	266.652	27.7488	288.363	29.4647	280.715	16.5735	139.476	3.63173	24.1719	8.00067	43.5489	63.2	428.254	25.1813	186.013	72.1	594.224	16.9743	101.157	24.7429	794.294	24.568	789.35	0.218663	6.17974
		stdev	1844.45	15.7178	1643.58	16.2305	1025.85	1.75034	195.509	8.47213	395.168	8.26612	395.447	0.215213	9.70293	0.479265	22.1409	11.2436	163.042	13.117	188.51	10.88	160.702	11.7914	83.1104	2.51711	20.1694	8.14096	29.7264	12.9061	259.006	13.785	180.393	10.774	421.088	9.29419	62.5866	13.2421	498.17	13.1806	496.841	0.197966	5.77088
